# Supplementary material for: Structural recognition of the MYC promoter G-quadruplex by a quinoline derivative: insights into molecular targeting of parallel G-quadruplexes
Source: Nucleic Acids Res. 2021 May 12;49(10):5905–15. doi: 10.1093/nar/gkab330 (PMC8191789; doi:10.1093/nar/gkab330)
Supplement: gkab330_Supplemental_Files [file gkab330_supplemental_files.zip]

Archive with 2 entries (2 files):
- Myc2345T23.mp4
- SI_NAR_final_v2.pdf
